# Supplementary material for: Within‐Population Genetic Structuring of the Cosmopolitan Fungus Schizophyllum commune in Poland and Ukraine
Source: Ecol Evol. 2026 Jun 12;16(6):e73840. doi: 10.1002/ece3.73840 (PMC13261372; doi:10.1002/ece3.73840)
Supplement: Supplementary file 2 — Table S1: Sequences of PCR primers for the unique SSR loci of Schizophyllum commune. [file ECE3-16-e73840-s001.xlsx]

## Sheet: Аркуш1
	Таble S1 Sequences of PCR primers for the unique SSR loci of Schizophyllum commune
	Locus	SSR motif	Primer left sequence	Primer right sequence
	MK595 (MK3-7)	(ACA)10	ACAGCGACAACAACAACAGC	GTCGACCACCATCTCGTCTT
	MK4_Ru_X21_S81	(GA)8	ATGGAAAGAAGCAAGCCAGA	AAACGGGACACAAAGACCAG
	MK710 (МК4-2)	(GAG)14	ACACGGATGCAGAAGAGGAC	CGCGTCAAATAGGATGGTCT
	MK1597 (МК11-8)	(CTA)10	AGGTCCTGATGAACCGTCAA	ACCAACCTGGACGTCGATAC
	MK1816 (МК17-2)	(CTG)8	GGCTGCTCTCTGGTGTTTTC	TGAGCGAATGACGAAGAGTG
	MK33_Ru_X21_S81	(GCC)5	TGCGGAAGTACAAGCAGATG	ACGTCAAGAGCTGGTCAAGG
	MK88_Ru_X21_S81	(GCT)5	GCGTAGAGACAGGCGTATCC	ACATCAGCGTCCCTTTCAAC
	MK90_Ru_X21_S81	(CT)5	TCGTCCCCGACTATCATCTC	TAGGCCTGTTGTACGGCTTC
	MK197_USA14-25S64	(GT)5	CATGTCTACCATGCCTGTGC	CGCATTCAGACTATCCGTCA
	MK223_USA14-25S64	(CG)5	TCGATATGGAAATGGCCTTC	GGCGTGATATCGCTGATCTT
	MK378_USA14-25S64	(CA)5	TCGCAAGCTCATTCATCATC	GTACGACCGTTCCTTGGAGA
	MK389_USA14-25S64	(TCGC)5	GACGCTTAAGATCCGCAAAC	GTTTGACGTGCATTGATTGG
	MK393_Ru_X21_S81	(CG)5	ATACCGAGCACCTCAACACC	ACCCTACGATACCCCAGCTT
	MK468_Ru_X21_S81	(CTG)7	GTGGACGTTGTGATGTGAGG	AGAGAGCGAGCCAGAACAAG
	MK506_USA14-25S64	(CG)5	GAGAACCACCGGAAGGTGT	TTCACTGACTCGCCCTCTTC
	MK543_USA14-25S64	(CT)5	GAGAACTGGGACCAGACAGC	ATGCCGACTCAGCCAATAAC
	MK566_Ru_X21_S81	(CT)5	CTCCGCACCATAGGAGTGTT	ACCGACGAGGAGATAGAGCA
	MK625_Ru_X21_S81	(GC)5	CGCAATAGCTCACCTTCCTC	GCGCAGGTCGTAGTAGAAGC
	MK832_USA14-25S64	(TG)5	GTGTGCGTGGTGGTACAAAG	CCGCCCATTGTCGTATACTC
	MK889_Ru_X21_S81	(GCT)7	ATTCTATGTCCGCCAGTGCT	GAGCCTTGTGCTCCAACTTC
	MK965_USA14-25S64	(GCT)5	CGTCTCCCAGAACTTTGAGC	TCATGTCCAACAAGGCCATA
	MK1084_Ru_X21_S81	(GA)6	TGGACACATGTAGGCGTTGT	AAGCCACCTATGCGAGAAGA
	MK1102_Ru_X21_S81	(GAC)5	TGACGATCTCGAATCAGCAG	GTGTTGGTGGGGTCCATAAG
	MK1119_Ru_X21_S81	(CGA)6	TGCACAGGAGTGGGATAACA	CGCCCTAAATCCATACCTCA
	MK1130_Ru_X21_S81	(GC)5	TTCCGTCGGGACATAGGTAG	GAATTCTTCTCGCGGTTTCA
	MK1138_USA14-25S64	(CTT)6	TCTTGGCCTTCTCCTTCTTG	GCGAAGTAATTGTCGAGCTG
	MK1172_Ru_X21_S81	(AC)5	CGCATTCAGACTATCCGTCA	CATGTCTACCATGCCTGTGC
	MK1262_USA14-25S64	(CCT)5	TTTCCCACGCTAATCCTCAC	ATACCCATGCGAATTCTTGG
	MK1394_Ru_X21_S81	(CGT)7	GCCGTATGGCTACGAGATGT	GTGTTATCCTCGCGCTTGAT
	MK1395_Ru_X21_S81	(GCG)5	TGTGCAGGGAGATGAATACG	TGTACCGCCACTCAACTCTG
	MK1423_USA14-25S64	(CAG)5	GGTGTGGAACGAGGAGGAC	ATCATCTCCTGCTGCTGCTT
	MK1538_Ru_X21_S81	(ATGT)5	ACAGCGAGTTCGTGAGAGGT	CACTCCTCGCATGCTCATTA
	MK1692_USA14-25S64	(AC)6	CGATACAATGCACACCCAAC	AGCGCTCTATCGCAAGGTTA
	MK1809_Ru_X21_S81	(TGC)6	GTCCCGCTCTTCATGATCTC	CGTACCCGTACCCAGTGTCT
